# Supplementary material for: Oxidative Stress Markers in Human Brain and Placenta May Reveal the Timing of Hypoxic-Ischemic Injury: Evidence from an Immunohistochemical Study
Source: Int J Mol Sci. 2023 Jul 30;24(15):12221. doi: 10.3390/ijms241512221 (PMC10418753; doi:10.3390/ijms241512221)
Supplement: Supplementary file 1 [file ijms-24-12221-s001.zip]

Archive with 1 entries (1 files):
- ijms-2439847-supplementary.pdf
